# Supplementary material for: Gastrointestinal Carriage Is a Major Reservoir of Klebsiella pneumoniae Infection in Intensive Care Patients
Source: Clin Infect Dis. 2017 Mar 24;65(2):208–15. doi: 10.1093/cid/cix270 (PMC5850561; doi:10.1093/cid/cix270)
Supplement: SupplementaryTable3 [file cix270_suppl_supplementarytable3.txt]

Patient ID	Baseline Screening Group	Day of Baseline Swab	Baseline Kp Screening Result	Followup Screening result	Kp Infection?	Kp Infection: type(s)	Kp infection: time post screen (days)	Kp infection: Matched infectionnocarriage pair?	Strain unique to patient?	Transmitter	Transmittee	Carriage isolate(s) resistance phenotype	Kp infection: resistance phenotype	Any changes in resistance in this patient? (non-MDR vs MDR)
KC0242	n/a	n/a	n/a	n/a	yes	Wound (A. baumanii)	n/a	n/a	n/a	n/a	n/a	n/a	n/a	n/a
KC0123	n/a	n/a	n/a	n/a	yes	Wound	n/a	n/a	no	n/a	n/a	n/a	Non-MDR 	n/a
KC0166	n/a	n/a	n/a	n/a	yes	"UTI, UTI"	n/a	n/a	no	n/a	n/a	n/a	Non-MDR 	n/a
KC0148	n/a	n/a	n/a	n/a	yes	UTI	n/a	n/a	no	n/a	n/a	n/a	Non-MDR 	n/a
INF173	n/a	n/a	n/a	n/a	yes	Pneumonia	n/a	n/a	no	n/a	n/a	n/a	Non-MDR 	n/a
INF220	n/a	n/a	n/a	n/a	yes	Pneumonia	n/a	n/a	yes	n/a	n/a	n/a	Non-MDR 	n/a
KC0027	n/a	n/a	n/a	n/a	yes	Pneumonia	n/a	n/a	no	n/a	n/a	n/a	Non-MDR 	n/a
KC0037	n/a	n/a	n/a	n/a	yes	Pneumonia	n/a	n/a	yes	n/a	n/a	n/a	MDR 	n/a
KC0038	n/a	n/a	n/a	n/a	yes	Pneumonia	n/a	n/a	no	n/a	n/a	n/a	Non-MDR 	n/a
KC0042	n/a	n/a	n/a	n/a	yes	Pneumonia	n/a	n/a	yes	n/a	n/a	n/a	Non-MDR 	n/a
KC0048	n/a	n/a	n/a	n/a	yes	Pneumonia	n/a	n/a	no	n/a	n/a	n/a	Non-MDR 	n/a
KC0070	n/a	n/a	n/a	n/a	yes	Pneumonia	n/a	n/a	no	n/a	n/a	n/a	Non-MDR 	n/a
KC0077	n/a	n/a	n/a	n/a	yes	Pneumonia	n/a	n/a	yes	n/a	n/a	n/a	Non-MDR 	n/a
KC0087	n/a	n/a	n/a	n/a	yes	Pneumonia	n/a	n/a	yes	n/a	n/a	n/a	Non-MDR 	n/a
KC0170	n/a	n/a	n/a	n/a	yes	Pneumonia	n/a	n/a	yes	n/a	n/a	n/a	Non-MDR 	n/a
KC0198	n/a	n/a	n/a	n/a	yes	Pneumonia	n/a	n/a	yes	n/a	n/a	n/a	Non-MDR 	n/a
KC0276	n/a	n/a	n/a	n/a	yes	Pneumonia	n/a	n/a	yes	n/a	n/a	n/a	Non-MDR 	n/a
INF200	n/a	n/a	n/a	n/a	yes	Other (Tissue)	n/a	n/a	yes	n/a	n/a	n/a	Non-MDR 	n/a
KC0106	n/a	n/a	n/a	n/a	yes	Other (fluid)	n/a	n/a	yes	n/a	n/a	n/a	Non-MDR 	n/a
AH0014	HA	2	Negative	Rectal (E. coli)	no	n/a	n/a	n/a	n/a	n/a	n/a	n/a	n/a	n/a
AH0294	HA	6	Negative	Rectal (E. coli)	no	n/a	n/a	n/a	n/a	n/a	n/a	n/a	n/a	n/a
KC0068	n/a	n/a	n/a	n/a	yes	"Disseminated (Septicaemia), UTI, UTI"	n/a	n/a	no	no	no	n/a	"MDR, MDR, Non-MDR"	"Two MDR infections with different MDR profiles, one non-MDR infection"
AH0095	HA	40	Rectal	n/a	yes	"UTI, Disseminated (Septicaemia, CSF)"	-20	yes	yes	n/a	n/a	MDR 	"Non-MDR, MDR, MDR"	"Two MDR infections with matching MDR profiles, one MDR carriage isolate, one non-MDR infection"
AH0027	HA	3	Rectal	n/a	yes	Pneumonia	-6	yes	no	yes	no	MDR 	MDR 	None
AH0620	HA	0	Rectal	Rectal	yes	Wound	-1	yes	yes	n/a	n/a	Non-MDR 	Non-MDR 	None
AH0269	HA	2	Rectal	Rectal	yes	Wound	-1	yes	no	yes	no	MDR 	MDR 	None
AH0549	HA	8	Rectal	Negative	yes	Wound	3	yes	no	n/a	n/a	Non-MDR 	Non-MDR 	None
AH0225	CA	1	Rectal	n/a	yes	Pneumonia	3	yes	no	n/a	n/a	Non-MDR 	Non-MDR 	None
AH0631	HA	3	Rectal	n/a	yes	Pneumonia	4	yes	no	n/a	n/a	Non-MDR 	Non-MDR 	None
AH0255	HA	7	Rectal	n/a	yes	Pneumonia	10	yes	no	no	no	MDR 	MDR 	None
AH0124	CA	1	Negative	Throat	yes	Pneumonia	12	yes	no	yes	no	Non-MDR  (with acquisition of Nitrofurantoin resistance in second  isolate)	Non-MDR 	n/a
AH0360	HA	1	Rectal	Rectal	yes	Pneumonia	13	yes	yes	n/a	n/a	Non-MDR 	Non-MDR 	None
AH0297	HA	3	Rectal	n/a	yes	UTI	15	yes	no	n/a	n/a	Non-MDR 	Non-MDR 	None
AH0352	CA	2	Negative	Rectal	yes	Pneumonia	27	yes	no	n/a	n/a	Non-MDR  (with acquisition of Nitrofurantoin resistance in second  isolate)	Non-MDR 	n/a
AH0214	HA	3	Negative	Rectal	yes	"Pneumonia, Pneumonia"	39	yes	no	no	yes	MDR  (increasingly MDR over time)	MDR 	None
AH0586	HA	49	Rectal	n/a	yes	Disseminated (Septicaemia)	-18	no	yes	n/a	n/a	MDR 	Non-MDR 	"MDR carriage, non-MDR infection"
AH0404	HA	10	Negative	n/a	yes	Pneumonia	-10	no	yes	n/a	n/a	n/a	Non-MDR 	n/a
AH0034	HA	34	Rectal_Throat	n/a	yes	Wound	0	no	yes	no	yes	Non-MDR  (with acquisition of Nitrofurantoin resistance in second  isolate)	MDR 	"Non-MDR carriage, MDR infection"
AH0002	HA	3	Negative	Negative	yes	Pneumonia	0	no	no	yes	no	n/a	MDR 	n/a
AH0023	HA	1	Negative	n/a	yes	Other (Tissue)	0	no	yes	n/a	n/a	n/a	Non-MDR 	n/a
AH0395	HA	1	Negative	Negative	yes	Pneumonia	4	no	no	n/a	n/a	n/a	Non-MDR 	n/a
AH0650	CA	2	Negative	n/a	yes	Pneumonia	4	no	yes	n/a	n/a	n/a	Non-MDR	n/a
AH0416	HA	5	Negative	Negative	yes	Pneumonia	6	no	no	n/a	n/a	n/a	Non-MDR 	n/a
AH0060	HA	1	Negative	n/a	yes	Pneumonia	9	no	no	n/a	n/a	n/a	Non-MDR 	n/a
AH0263	CA	2	Negative	Negative	yes	Wound	10	no	no	no	yes	n/a	MDR 	n/a
AH0400	CA	1	Negative	Negative	yes	Pneumonia	10	no	yes	n/a	n/a	n/a	Non-MDR 	n/a
AH0106	CA	0	Negative	Negative	yes	"UTI, Disseminated (Septicaemia)"	18	no	no	no	yes	n/a	Non-MDR 	n/a
AH0148	CA	1	Rectal	Negative	yes	UTI	23	no	yes	no	yes	Non-MDR 	Non-MDR 	None
AH0396	HA	9	Rectal	n/a	yes	UTI	40	no	yes	n/a	n/a	Non-MDR 	Non-MDR 	None
AH0277	HA	41	Negative	Negative	yes	Wound	55	no	yes	n/a	n/a	n/a	MDR	n/a
AH0123	CA	2	Negative	n/a	yes	Pneumonia	60	no	no	no	yes	n/a	Non-MDR 	n/a
AH0084	CA	0	Rectal	n/a	no	n/a	n/a	no	yes	n/a	n/a	Non-MDR 	n/a	n/a
AH0102	CA	0	Rectal_Throat	n/a	no	n/a	n/a	no	yes	n/a	n/a	Non-MDR 	n/a	n/a
AH0439	HA	1	Negative	Rectal	no	n/a	n/a	no	?	n/a	n/a	Non-MDR 	n/a	n/a
AH0001	CA	1	Negative	Rectal	no	n/a	n/a	no	no	n/a	n/a	Non-MDR 	n/a	n/a
AH0013	CA	1	Negative	Rectal	no	n/a	n/a	no	no	n/a	n/a	Non-MDR 	n/a	n/a
AH0069	CA	1	Negative	Rectal	no	n/a	n/a	no	yes	n/a	n/a	Non-MDR 	n/a	n/a
AH0093	CA	1	Negative	Rectal	no	n/a	n/a	no	yes	n/a	n/a	Non-MDR 	n/a	n/a
AH0194	CA	1	Negative	Rectal	no	n/a	n/a	no	yes	n/a	n/a	Non-MDR 	n/a	n/a
AH0443	CA	1	Negative	Rectal	no	n/a	n/a	no	yes	n/a	n/a	Non-MDR 	n/a	n/a
AH0467	CA	1	Negative	Rectal	no	n/a	n/a	no	yes	n/a	n/a	Non-MDR 	n/a	n/a
AH0667	CA	1	Negative	Rectal	no	n/a	n/a	no	yes	n/a	n/a	Non-MDR 	n/a	n/a
AH0731	HA	1	Rectal	Rectal	no	n/a	n/a	no	no	n/a	n/a	Non-MDR 	n/a	"n/a (Note: later carriage isolate acquired resistance to cefoxitin, genetic basis unclear; no difference in acquired resistance genes)"
AH0064	HA	1	Rectal	n/a	no	n/a	n/a	no	no	n/a	n/a	Non-MDR 	n/a	n/a
AH0245	CA	1	Rectal	Rectal	no	n/a	n/a	no	?	n/a	n/a	Non-MDR 	n/a	n/a
AH0006	CA	1	Rectal	n/a	no	n/a	n/a	no	yes	n/a	n/a	Non-MDR 	n/a	n/a
AH0057	CA	1	Rectal	n/a	no	n/a	n/a	no	yes	n/a	n/a	Non-MDR 	n/a	n/a
AH0104	CA	1	Rectal	n/a	no	n/a	n/a	no	yes	n/a	n/a	Non-MDR 	n/a	n/a
AH0107	CA	1	Rectal	n/a	no	n/a	n/a	no	no	n/a	n/a	Non-MDR 	n/a	n/a
AH0254	CA	1	Rectal	n/a	no	n/a	n/a	no	yes	n/a	n/a	Non-MDR 	n/a	n/a
AH0309	CA	1	Rectal	n/a	no	n/a	n/a	no	?	n/a	n/a	Non-MDR 	n/a	n/a
AH0342	CA	1	Rectal	n/a	no	n/a	n/a	no	yes	n/a	n/a	Non-MDR 	n/a	n/a
AH0697	CA	1	Rectal	n/a	no	n/a	n/a	no	no	n/a	n/a	Non-MDR 	n/a	n/a
AH0720	CA	1	Rectal	n/a	no	n/a	n/a	no	no	n/a	n/a	Non-MDR 	n/a	n/a
AH0722	CA	1	Rectal	n/a	no	n/a	n/a	no	yes	n/a	n/a	Non-MDR 	n/a	n/a
AH0741	CA	1	Rectal	n/a	no	n/a	n/a	no	yes	n/a	n/a	Non-MDR 	n/a	n/a
AH0115	HA	1	Throat	Negative	no	n/a	n/a	no	yes	n/a	n/a	Non-MDR 	n/a	n/a
AH0058	CA	1	Throat	Negative	no	n/a	n/a	no	yes	n/a	n/a	Non-MDR 	n/a	n/a
AH0101	HA	2	Negative	Throat	no	n/a	n/a	no	yes	n/a	n/a	Non-MDR 	n/a	n/a
AH0256	HA	2	Negative	Rectal	no	n/a	n/a	no	no	n/a	n/a	Non-MDR 	n/a	n/a
AH0178	CA	2	Negative	Rectal	no	n/a	n/a	no	yes	n/a	n/a	Non-MDR 	n/a	n/a
AH0407	CA	2	Negative	Rectal	no	n/a	n/a	no	?	n/a	n/a	Non-MDR 	n/a	n/a
AH0409	CA	2	Negative	Rectal	no	n/a	n/a	no	yes	n/a	n/a	Non-MDR 	n/a	n/a
AH0213	CA	2	Rectal	Rectal	no	n/a	n/a	no	no	n/a	n/a	Non-MDR 	n/a	n/a
AH0152	CA	2	Rectal	n/a	no	n/a	n/a	no	no	n/a	n/a	Non-MDR 	n/a	n/a
AH0217	CA	2	Rectal	n/a	no	n/a	n/a	no	yes	n/a	n/a	Non-MDR 	n/a	n/a
AH0515	CA	2	Negative	Rectal	no	n/a	n/a	no	no	yes	no	Non-MDR 	n/a	n/a
AH0229	HA	3	Rectal	n/a	no	n/a	n/a	no	yes	n/a	n/a	Non-MDR 	n/a	n/a
AH0410	HA	3	Rectal	n/a	no	n/a	n/a	no	yes	n/a	n/a	Non-MDR 	n/a	n/a
AH0371	HA	3	Rectal	Negative	no	n/a	n/a	no	?	n/a	n/a	Non-MDR 	n/a	n/a
AH0625	HA	3	Rectal	Negative	no	n/a	n/a	no	yes	n/a	n/a	Non-MDR 	n/a	n/a
AH0560	HA	4	Negative	Rectal	no	n/a	n/a	no	yes	n/a	n/a	Non-MDR 	n/a	n/a
AH0335	HA	4	Rectal	n/a	no	n/a	n/a	no	yes	n/a	n/a	Non-MDR 	n/a	n/a
AH0699	HA	4	Rectal	n/a	no	n/a	n/a	no	yes	n/a	n/a	Non-MDR 	n/a	n/a
AH0561	HA	4	Negative	Rectal	no	n/a	n/a	no	no	no	yes	MDR 	n/a	n/a
AH0054	HA	5	Rectal	n/a	no	n/a	n/a	no	yes	n/a	n/a	Non-MDR 	n/a	n/a
AH0624	HA	5	Rectal	n/a	no	n/a	n/a	no	yes	n/a	n/a	Non-MDR 	n/a	n/a
AH0147	HA	6	Rectal	Negative	no	n/a	n/a	no	yes	n/a	n/a	Non-MDR 	n/a	n/a
AH0066	HA	6	Rectal	Rectal	no	n/a	n/a	no	no	no	yes	MDR	n/a	"Both carriage isolates MDR, second carriage isolate acquired resistance (to ticarcillin/clavulanic acid, tazobactam/piperacillin, and ceftazidine), genetic basis unclear; no acquired resistance genes.)"
AH0317	HA	7	Rectal	n/a	no	n/a	n/a	no	no	n/a	n/a	Non-MDR 	n/a	n/a
AH0476	HA	7	Rectal	n/a	no	n/a	n/a	no	yes	n/a	n/a	Non-MDR 	n/a	n/a
AH0222	HA	8	Rectal	n/a	no	n/a	n/a	no	yes	n/a	n/a	Non-MDR 	n/a	n/a
AH0547	HA	9	Negative	Rectal	no	n/a	n/a	no	no	no	yes	Non-MDR 	n/a	n/a
AH0384	HA	11	Rectal	n/a	no	n/a	n/a	no	yes	n/a	n/a	Non-MDR 	n/a	n/a
AH0462	HA	12	Rectal	Negative	no	n/a	n/a	no	yes	n/a	n/a	Non-MDR 	n/a	n/a
AH0623	HA	16	Rectal	n/a	no	n/a	n/a	no	yes	n/a	n/a	Non-MDR 	n/a	n/a
AH0557	HA	16	Rectal	Negative	no	n/a	n/a	no	no	no	yes	Non-MDR 	n/a	n/a
AH0012	HA	29	Rectal	Negative	no	n/a	n/a	no	yes	n/a	n/a	Non-MDR 	n/a	n/a
AH0472	CA	1	Negative	Rectal	no	n/a	n/a	no	yes	n/a	n/a	Non-MDR 	n/a	n/a
